# Supplementary material for: Identification and Alternative Splicing Profile of the Raffinose synthase Gene in Grass Species
Source: Int J Mol Sci. 2023 Jul 5;24(13):11120. doi: 10.3390/ijms241311120 (PMC10342692; doi:10.3390/ijms241311120)
Supplement: Supplementary file 1 [file ijms-24-11120-s001.zip]

Archive with 1 entries (1 files):
- ijms-2442534-supplementary.pdf
